# Supplementary material for: Perspectives in Searching Antimicrobial Peptides (AMPs) Produced by the Microbiota
Source: Microb Ecol. 2023 Dec 1;87(1):8. doi: 10.1007/s00248-023-02313-8 (PMC10689560; doi:10.1007/s00248-023-02313-8)
Supplement: Supplementary file 2 — Supplementary file2 (XLSX 11 KB) [file 248_2023_2313_MOESM2_ESM.xlsx]

## Sheet: supplementary_table1
# Supplementary table 1: Publications that found AMPs in microbiome sequencing data.
Author(s), year	Organism/Source	Number of AMPs found	Data used	Number of samples	Algorithm used	Databases used	Reference (doi)
Huang et. al., 2017	Taiwanese oolong teas	4,744 AMPs candidates	Metatranscriptome	4	Bowtie2	ADAM, CAMP, APD	https://doi.org/10.1186/s12918-017-0503-4
Dong et. al, 2017	Ctenopharyngodon idellus	Five (pediocin, lactococcin 972, subtilosin A, aureocin-like bacteriocin)	Metagenome	8	TBLASTN	APD3	https://doi.org/10.3390/toxins9090266
Grafskaia et. al., 2020	Hirudo medicinalis	Two (pept_352, pept_1545)	Metagenome	1	DBAASP, AMPA, ADAM, CAMP–R3, iAMP–2L, AmPEP, APD3 webservers	DBAASP, AMPA, ADAM, CAMP–R3, iAMP–2L, AmPEP, APD3	https://doi.org/10.3390/ijms21197141
Santos-Júnior et. al., 2020	Homo sapiens	1,373 AMPs candidates	Metagenome	182	Macrel	APD3, CAMPR3, LAMP	https://doi.org/10.7717/peerj.10555
Onime et. al., 2021	Bos taurus	208 AMPs candidates	Metatranscriptome	6	APD3, AMPA, BACTIBASE, CAMPR3 webservers	APD3, AMPA, BACTIBASE, CAMPR3	https://doi. org/10.1186/s12866-021-02172-8
Ma et. al, 2022	Homo sapiens	2,349 AMPs candidates	Metagenome	11011	c_AMP	ADAM, APD, CAMP, LAMP	https://doi.org/10.1038/s41522-022-00320-0
Oyama et. al., 2022	Bos taurus	Two (HG2 and HG4)	Metagenome	12	Custom AAD and AAPD pipeline	APD2	https://doi.org/10.1038/s41522-022-00320-0
