# Supplementary material for: Perspectives in Searching Antimicrobial Peptides (AMPs) Produced by the Microbiota
Source: Microb Ecol. 2023 Dec 1;87(1):8. doi: 10.1007/s00248-023-02313-8 (PMC10689560; doi:10.1007/s00248-023-02313-8)
Supplement: Supplementary file 3 — Supplementary file3 (XLSX 13 KB) [file 248_2023_2313_MOESM3_ESM.xlsx]

## Sheet: supplementary_table2
# Supplementary table 2: AMPs databases
Database	Number of AMPs	Particularities	Database link	Last update	Reference	Date accessed
dbAMP 2.0	28709	Database integration and manual curation	https://awi.cuhk.edu.cn/dbAMP	August, 2021	https://doi.org/10.1093/nar/gkab1080	N/A
LAMP2	23253	Unification of 16 AMPs databases	http://biotechlab.fudan.edu.cn/database/lamp/index.php	November, 2019	https://doi.org/10.1093/database/baaa061	2022-08-26
DRAMP 3.0	22407	Collection of general, patent and clinical AMPs.	http://dramp.cpu-bioinfor.org/	July, 2022	https://doi.org/10.1093/nar/gkab651	2022-08-26
DBAASP	19316	Manually-curated database with detalied structure (chemical, 3D) and antimicrobial activity.	https://dbaasp.org/	January, 2021	https://doi.org/10.1093/nar/gkaa991	2022-08-26
CAMPR3	10247	Database of sequences, structures and family-specific signatures of prokaryotic and eukaryotic AMPs	http://www.camp.bicnirrh.res.in/	October, 2015	https://doi.org/10.1093/nar/gkv1051	2022-08-26
ADAM	7811	Experimentally-validated AMPs	https://bioinformatics.cs.ntou.edu.tw/ADAM/index.html	February, 2015	https://doi.org/10.1155/2015/475062	2022-08-26
APD3	3425	Manually-curated natural AMPs	https://aps.unmc.edu/	June, 2022	https://doi.org/10.1093/nar/gkv1278	2022-08-26
AVPdb	2683	Database with Antiviral Peptides	http://crdd.osdd.net/servers/avpdb/	January, 2014	https://doi.org/10.1093/nar/gkt1191	2022-08-26
YADAMP	2525	Manually-curated AMPs against bacteria	http://yadamp.unisa.it/	March, 2013	https://doi.org/10.1016/j.ijantimicag.2011.12.003	2022-08-26
AntiTbPdb	1010	Experimentally-validated anti-tubercular or anti-mycobacterial peptides	https://webs.iiitd.edu.in/raghava/antitbpdb/	February, 2018	https://doi.org/10.1093/database/bay025	2022-08-26
ParaPep	863	Manually-curated anti-parasitic peptides with their strutures	http://crdd.osdd.net/raghava/parapep/	June, 2014	https://doi.org/10.1093/database/bau051	2022-08-26
InverPep	774	Experimentally-validated AMPs from invertebrates	https://ciencias.medellin.unal.edu.co/gruposdeinvestigacion/prospeccionydisenobiomoleculas/InverPep/public/home_en	April, 2017	https://doi.org/10.1016/j.jgar.2016.10.003	2022-08-26
Defensins Knowledgebase	363	Manually-curated database with sequence, structure and activity information.	http://defensins.bii.a-star.edu.sg/	September, 2007	https://doi.org/10.1093/nar/gkl866	2022-08-26
Peptaibol	317	Peptaibol database	http://peptaibol.cryst.bbk.ac.uk/home.shtml	January, 2004	https://doi.org/10.1093/nar/gkh077	2022-08-26
PhytAMP	271	Plant produced AMPs	http://phytamp.pfba-lab.org	October, 2008	https://doi.org/10.1093/nar/gkn655	N/A
BACTIBASE	230	Bacteriocins produced by bacteria	http://bactibase.hammamilab.org/main.php	May, 2017	https://doi.org/10.1186/1471-2180-10-22	2022-08-26
