# Supplementary material for: Perspectives in Searching Antimicrobial Peptides (AMPs) Produced by the Microbiota
Source: Microb Ecol. 2023 Dec 1;87(1):8. doi: 10.1007/s00248-023-02313-8 (PMC10689560; doi:10.1007/s00248-023-02313-8)
Supplement: Supplementary file 4 — Supplementary file4 (XLSX 12 KB) [file 248_2023_2313_MOESM4_ESM.xlsx]

## Sheet: supplementary_table3
# Supplementary table 3: Software to discover/annotate AMPs
Software name	Local/Online	Functionality	Online server (if applicable)	Local instalation (if applicable)	Reference
amPEPpy 1.0	Local	AMP prediction with a random forest algorithm in Python	NA	https://github.com/tlawrence3/amPEPpy	https://doi.org/10.1093/bioinformatics/btaa917
c_AMP-prediction	Local	AMP prediction with a combined multiple natural language processing neural network models	https://github.com/mayuefine/c_AMPs-prediction	NA	https://doi.org/10.1038/ s41587-022-01226-0
AMPlify	Local	AMP predictor with deep learning	NA	https://github.com/bcgsc/AMPlify	https://doi.org/10.1186/s12864-022-08310-4
AmPEP	Local and online	AMP prediction with random forest algorithm	https://app.cbbio.online/ampep/home	Upon request to authors.	https://doi.org/10.1038/s41598-018-19752-w
AMPir	Local and online	AMP predictor with physico-chemical properties of amino acid sequences in R	https://ampir.marine-omics.net/	https://cran.r-project.org/web/packages/ampir/index.html	https://doi.org/10.1093/bioinformatics/btaa653
BLASTP	Local and online	Identification of similar proteins based in sequence alignment	https://blast.ncbi.nlm.nih.gov/Blast.cgi?PAGE=Proteins	https://www.ncbi.nlm.nih.gov/books/NBK279690/	https://doi.org/10.1186/1471-2105-10-421
HMMER	Local and online	Identification of conserved motifs and domains using Hidden Markov Models	https://www.ebi.ac.uk/Tools/hmmer/	http://hmmer.org/documentation.html	https://doi.org/10.1371/journal.pcbi.1002195
iAMP-CA2L	Local and online	AMP predictor witn neural networks	ttp://www.jci-bioinfo.cn/	https://github.com/liujin66/iAMP-CA2L/tree/main/iAMP-CA2L	https://doi.org/10.1093/bib/bbab209
Macrel	Local and online	Metagenomic AMP classificator	https://www.big-data-biology.org/software/macrel/	https://github.com/BigDataBiology/macrel	https://doi.org/10.7717/peerj.10555
AMAP	Online	Antimicrobial activities predictor	http://amap.pythonanywhere.com/	NA	https://doi.org/10.1016/j.compbiomed.2019.02.018
APSv2	Online	AMP prediction using neural network models with convolutional layers	https://www.dveltri.com/ascan/v2/ascan.html	NA	https://doi.org/10.1093/bioinformatics/bty179
CAMPSign	Online	Identification of AMPs and categorization with CAMP R3 database	http://www.campsign.bicnirrh.res.in/	NA	https://doi.org/10.1002/pro.3714
ClassAMP	Online	AMP predictor with random forest trained with CAMP database	http://www.bicnirrh.res.in/classamp/	NA	https://doi.org/10.1109/TCBB.2012.89
iAMP-2L	Online	AMP classifier with K-nearest neighbor algorithm and the pseudo–amino acid composition	http://www.jci-bioinfo.cn/iAMP-2L	NA	https://doi.org/10.1016/j.ab.2013.01.019
iAMPpred	Online	AMP predictor with compostion, physico-chemical and structural features	http://cabgrid.res.in:8080/amppred/	NA	https://doi.org/10.1038/srep42362
